# Supplementary material for: Automated Longitudinal Quantification of Retinal and Choroidal Vascular Changes After Phacoemulsification
Source: Tomography. 2026 Mar 19;12(3):42. doi: 10.3390/tomography12030042 (PMC13029883; doi:10.3390/tomography12030042)
Supplement: Supplementary file 1 [file tomography-12-00042-s001.zip]

Archive with 5 entries (5 files):
- Supplementary Table S1.pdf
- Supplementary Table S2.pdf
- Supplementary Table S3.pdf
- Supplementary Table S4.pdf
- Supplementary_Figure_S1_Combined.png
